# Supplementary material for: Translocation of Distinct Alpha Synuclein Species from the Nucleus to Neuronal Processes during Neuronal Differentiation
Source: Biomolecules. 2022 Aug 12;12(8):1108. doi: 10.3390/biom12081108 (PMC9406079; doi:10.3390/biom12081108)
Supplement: Supplementary file 1 [file biomolecules-12-01108-s001.zip]

Archive with 1 entries (1 files):
- biomolecules-1809737-supplementary.pdf
